# Supplementary material for: New Insights into Genetic Diversity and Differentiation of 11 Buffalo Populations Using Validated SNPs for Dairy Improvement
Source: Genes (Basel). 2025 Mar 30;16(4):400. doi: 10.3390/genes16040400 (PMC12026637; doi:10.3390/genes16040400)
Supplement: Supplementary file 1 [file genes-16-00400-s001.zip]

Archive with 7 entries (7 files):
- Figure S1.pdf
- Figure S2.pdf
- Figure S3.pdf
- Figure S4.pdf
- Table S1_def.xlsx
- Table S2.pdf
- Table S3.pdf
