# Supplementary material for: New Insights into Genetic Diversity and Differentiation of 11 Buffalo Populations Using Validated SNPs for Dairy Improvement
Source: Genes (Basel). 2025 Mar 30;16(4):400. doi: 10.3390/genes16040400 (PMC12026637; doi:10.3390/genes16040400)
Supplement: Supplementary file 1 [file genes-16-00400-s001.zip › Table S1_def.xlsx]

## Sheet: Populations
Progressive Number	Population Code	Number of samples	Type
1	BGD	46	River
2	CHN	149	Swamp
3	EGY	19	River
4	IDN	56	Swamp
5	IRN	132	River
6	ITA	232	River
7	NPL	53	Wild/Swamp
8	PAK	27	River
9	ROM	98	River
10	THA	91	River/Swamp
11	VNM	15	Swamp

## Sheet: Sub-populations
Progressive Number	Sub-Population	Number of samples	Sub-population Code	Type
1	Arnee	13	NPL-ARNE-01	Wild
2	Azerbaijan	19	IRN-EAZ-01	River
3	Azikheli	5	PAK-AZK-100	River
4	Bangladesh NorthEast	10	BGD-SB-02	Swamp
5	Bangladesh river type	5	BGD-LP-07	River
6	Bangladesh South	23	BGD-CF-02	River
7	Dali	5	CHN-YNDL-2843	Swamp
8	Dechang	5	CHN-SCDC-0101	Swamp
9	Dehong	10	CHN-YNDH-110	Swamp
10	Diandongnan	9	CHN-YNDD-109	Swamp
11	Dongliu	5	CHN-AHDL-1423	Swamp
12	Egyptian	19	EGY-CISE-280	River
13	Enshi	5	CHN-HBES-1848	Swamp
14	Ershan	5	CHN-YNES-2926	Swamp
15	Fuan	5	CHN-FJFA-2056	Swamp
16	Gaddi	10	NPL-GB-01	River
17	Gayo	5	IDN-SMT-29	Swamp
18	Gilan	93	IRN-GIL-03	River
19	Guizhou	30	CHN-GZGB-006	Swamp
20	Haizi	10	CHN-JSHZ-112	Swamp
21	Italian Mediterranean	232	ITA-MDR-1118	River
22	Khuzestan	10	IRN-KHU-01	River
23	Kundi	5	PAK-KUN-684	River
24	Lime	10	NPL-LIME-20	River
25	Mazandaran	10	IRN-MAZ-01	River
26	Murrah	8	BGD-MR-001	River
27	Nili	17	PAK-NILI-01	River
28	Parkote	10	NPL-PB-10	River
29	Romania	98	ROM-MUR-2016-0228	River
30	Shanghai	10	CHN-SH-10	Swamp
31	Sulawesi	43	IDN-SLW-52	Swamp
32	Taiwan	5	CHN-TWHL-01	Swamp
33	Teral	10	NPL-BT-012	River
34	Thailand Central	5	THA-CE-15	Swamp
35	Thailand NorthEast	5	THA-NE-12	Swamp
36	Thailand South	58	THA-ST-02	Swamp
37	Thailand SouthEast	18	THA-MES-2017-0098	River
38	Thailand West	5	THA-WT-28	Swamp
39	Vietnam Central	5	VNM-NA-22	Swamp
40	Vietnam North	5	VNM-YB-01	Swamp
41	Vietnam South	5	VNM-ST-25	Swamp
42	Wenzhou	10	CHN-ZJWZ-01	Swamp
43	West Nusa Tenggara	8	IDN-SBW-31	Swamp
44	Xilin	5	CHN-GXXL-0903	Swamp
45	Xinfeng	10	CHN-GXFZ-1060	Swamp
46	Xinglong	5	CHN-HNXL-2105	Swamp
47	Yanjin	10	CHN-YNYJ-110	Swamp
48	Yibin	5	CHN-SCYB-101	Swamp
	TOTAL	918
